# Supplementary material for: Hemolysin Co-Regulatory Protein 1 Enhances the Virulence of Clinically Isolated Escherichia coli in KM Mice by Increasing Inflammation and Inducing Pyroptosis
Source: Toxins (Basel). 2023 Feb 22;15(3):171. doi: 10.3390/toxins15030171 (PMC10058142; doi:10.3390/toxins15030171)
Supplement: Supplementary file 1 [file toxins-15-00171-s001.zip]

Archive with 1 entries (1 files):
- toxins-2146755-supplementary.pdf
